# Supplementary material for: Pirfenidone decreases mesothelioma cell proliferation and migration via inhibition of ERK and AKT and regulates mesothelioma tumor microenvironment in vivo
Source: Sci Rep. 2018 Jul 3;8:10070. doi: 10.1038/s41598-018-28297-x (PMC6030186; doi:10.1038/s41598-018-28297-x)
Supplement: Supplementary file 2 — Dataset 1 [file 41598_2018_28297_MOESM2_ESM.xlsx]

## Sheet: list-1
	SUPPLEMENTARY TABLE 1
	symbol	description	chr		edgeR
				logFC	logCPM	FDR
ENSG00000105143	SLC1A6	solute carrier family 1 member 6 [Source:HGNC Symbol;Acc:HGNC:10944]	19.0	3.05455	0.894109	0.008183955		Coding genes differentially expressed in pirfenidone-treated tumors (n=4)
ENSG00000116194	ANGPTL1	angiopoietin like 1 [Source:HGNC Symbol;Acc:HGNC:489]	1.0	-2.32534	2.21677	4.0089379E-16		compared to control-treated tumors (n=3)
ENSG00000139767	SRRM4	serine/arginine repetitive matrix 4 [Source:HGNC Symbol;Acc:HGNC:29389]	12.0	2.14994	1.36341	2.8237224E-7
ENSG00000137745	MMP13	matrix metallopeptidase 13 [Source:HGNC Symbol;Acc:HGNC:7159]	11.0	-1.95042	0.497266	8.377077E-5		Genes detected by both DESeq2 and edgeR as differentially expressed are shown
ENSG00000124253	PCK1	phosphoenolpyruvate carboxykinase 1 [Source:HGNC Symbol;Acc:HGNC:8724]	20.0	1.95	1.65559	0.009235188		Cut off values used were FDR < 0.01 and FC < -0.6 or > 0.6 (edgeR)
ENSG00000166482	MFAP4	microfibril associated protein 4 [Source:HGNC Symbol;Acc:HGNC:7035]	17.0	-1.82102	3.38325	2.643929E-16
ENSG00000138615	CILP	cartilage intermediate layer protein [Source:HGNC Symbol;Acc:HGNC:1980]	15.0	-1.65754	6.80436	9.940723E-11		Upregulated genes are marked with green color
ENSG00000113296	THBS4	thrombospondin 4 [Source:HGNC Symbol;Acc:HGNC:11788]	5.0	-1.65294	4.68922	1.7568038E-23
ENSG00000165072	MAMDC2	MAM domain containing 2 [Source:HGNC Symbol;Acc:HGNC:23673]	9.0	-1.6522	1.21291	1.9213277E-5
ENSG00000164932	CTHRC1	collagen triple helix repeat containing 1 [Source:HGNC Symbol;Acc:HGNC:18831]	8.0	-1.482	2.48665	1.1247937E-6
ENSG00000154553	PDLIM3	PDZ and LIM domain 3 [Source:HGNC Symbol;Acc:HGNC:20767]	4.0	-1.47614	1.91157	2.7938414E-4
ENSG00000137571	SLCO5A1	solute carrier organic anion transporter family member 5A1 [Source:HGNC Symbol;Acc:HGNC:19046]	8.0	-1.44222	1.54535	0.0012424879
ENSG00000095596	CYP26A1	cytochrome P450 family 26 subfamily A member 1 [Source:HGNC Symbol;Acc:HGNC:2603]	10.0	-1.42843	2.89059	2.2479634E-8
ENSG00000133048	CHI3L1	chitinase 3 like 1 [Source:HGNC Symbol;Acc:HGNC:1932]	1.0	1.41121	1.7425	9.744621E-4
ENSG00000049192	ADAMTS6	ADAM metallopeptidase with thrombospondin type 1 motif 6 [Source:HGNC Symbol;Acc:HGNC:222]	5.0	-1.40358	4.16485	1.6294446E-10
ENSG00000083067	TRPM3	transient receptor potential cation channel subfamily M member 3 [Source:HGNC Symbol;Acc:HGNC:17992]	9.0	1.38234	2.91601	1.7323517E-6
ENSG00000106819	ASPN	asporin [Source:HGNC Symbol;Acc:HGNC:14872]	9.0	-1.37578	4.65943	1.6930898E-16
ENSG00000166923	GREM1	gremlin 1, DAN family BMP antagonist [Source:HGNC Symbol;Acc:HGNC:2001]	15.0	-1.3721	0.953447	0.008216426
ENSG00000161905	ALOX15	arachidonate 15-lipoxygenase [Source:HGNC Symbol;Acc:HGNC:433]	17.0	1.36434	2.154	3.8129518E-5
ENSG00000163520	FBLN2	fibulin 2 [Source:HGNC Symbol;Acc:HGNC:3601]	3.0	-1.35205	6.05821	1.0599226E-24
ENSG00000102802	MEDAG	mesenteric estrogen dependent adipogenesis [Source:HGNC Symbol;Acc:HGNC:25926]	13.0	-1.33012	2.59022	3.4191245E-9
ENSG00000145087	STXBP5L	syntaxin binding protein 5 like [Source:HGNC Symbol;Acc:HGNC:30757]	3.0	1.31437	1.50811	0.0016361412
ENSG00000166292	TMEM100	transmembrane protein 100 [Source:HGNC Symbol;Acc:HGNC:25607]	17.0	-1.28812	0.965101	1.8507091E-4
ENSG00000006283	CACNA1G	calcium voltage-gated channel subunit alpha1 G [Source:HGNC Symbol;Acc:HGNC:1394]	17.0	-1.26673	3.87034	1.4150777E-8
ENSG00000158859	ADAMTS4	ADAM metallopeptidase with thrombospondin type 1 motif 4 [Source:HGNC Symbol;Acc:HGNC:220]	1.0	-1.25289	1.09317	0.007212321
ENSG00000176971	FIBIN	fin bud initiation factor homolog (zebrafish) [Source:HGNC Symbol;Acc:HGNC:33747]	11.0	-1.24421	2.24845	6.3602634E-8
ENSG00000198739	LRRTM3	leucine rich repeat transmembrane neuronal 3 [Source:HGNC Symbol;Acc:HGNC:19410]	10.0	-1.23447	3.74254	0.0048562465
ENSG00000121898	CPXM2	carboxypeptidase X, M14 family member 2 [Source:HGNC Symbol;Acc:HGNC:26977]	10.0	-1.22291	4.5877	3.2548315E-15
ENSG00000164692	COL1A2	collagen type I alpha 2 chain [Source:HGNC Symbol;Acc:HGNC:2198]	7.0	-1.17989	10.615	7.4159146E-8
ENSG00000178172	SPINK6	serine peptidase inhibitor, Kazal type 6 [Source:HGNC Symbol;Acc:HGNC:29486]	5.0	-1.17642	3.33246	0.0013392768
ENSG00000162849	KIF26B	kinesin family member 26B [Source:HGNC Symbol;Acc:HGNC:25484]	1.0	-1.15475	4.35733	5.035603E-12
ENSG00000002745	WNT16	Wnt family member 16 [Source:HGNC Symbol;Acc:HGNC:16267]	7.0	-1.1547	1.66243	1.4767944E-4
ENSG00000164761	TNFRSF11B	TNF receptor superfamily member 11b [Source:HGNC Symbol;Acc:HGNC:11909]	8.0	-1.14109	1.56225	0.0061017936
ENSG00000154736	ADAMTS5	ADAM metallopeptidase with thrombospondin type 1 motif 5 [Source:HGNC Symbol;Acc:HGNC:221]	21.0	-1.13718	7.60859	0.001188813
ENSG00000137809	ITGA11	integrin subunit alpha 11 [Source:HGNC Symbol;Acc:HGNC:6136]	15.0	-1.12941	3.62995	9.0502196E-11
ENSG00000262655	SPON1	spondin 1 [Source:HGNC Symbol;Acc:HGNC:11252]	11.0	-1.1077	7.22449	2.6834408E-9
ENSG00000139329	LUM	lumican [Source:HGNC Symbol;Acc:HGNC:6724]	12.0	-1.10755	9.14426	4.4395263E-18
ENSG00000183454	GRIN2A	glutamate ionotropic receptor NMDA type subunit 2A [Source:HGNC Symbol;Acc:HGNC:4585]	16.0	1.09771	2.07001	0.0013010199
ENSG00000154175	ABI3BP	ABI family member 3 binding protein [Source:HGNC Symbol;Acc:HGNC:17265]	3.0	-1.0692	5.08387	1.8507091E-4
ENSG00000127311	HELB	DNA helicase B [Source:HGNC Symbol;Acc:HGNC:17196]	12.0	1.06821	6.81605	7.42669E-10
ENSG00000002587	HS3ST1	heparan sulfate-glucosamine 3-sulfotransferase 1 [Source:HGNC Symbol;Acc:HGNC:5194]	4.0	-1.06047	0.719324	0.010818963
ENSG00000041982	TNC	tenascin C [Source:HGNC Symbol;Acc:HGNC:5318]	9.0	-1.05592	7.68482	2.2622166E-6
ENSG00000139263	LRIG3	leucine rich repeats and immunoglobulin like domains 3 [Source:HGNC Symbol;Acc:HGNC:30991]	12.0	-1.04397	5.30628	1.6054846E-8
ENSG00000149256	TENM4	teneurin transmembrane protein 4 [Source:HGNC Symbol;Acc:HGNC:29945]	11.0	1.03968	4.90242	1.3038074E-7
ENSG00000132386	SERPINF1	serpin family F member 1 [Source:HGNC Symbol;Acc:HGNC:8824]	17.0	-1.03722	5.33899	4.64456E-4
ENSG00000144810	COL8A1	collagen type VIII alpha 1 chain [Source:HGNC Symbol;Acc:HGNC:2215]	3.0	-1.00875	7.01256	1.8948282E-19
ENSG00000149380	P4HA3	prolyl 4-hydroxylase subunit alpha 3 [Source:HGNC Symbol;Acc:HGNC:30135]	11.0	-0.991745	3.04618	1.4210045E-5
ENSG00000162745	OLFML2B	olfactomedin like 2B [Source:HGNC Symbol;Acc:HGNC:24558]	1.0	-0.976211	4.7063	2.466486E-9
ENSG00000265107	GJA5	gap junction protein alpha 5 [Source:HGNC Symbol;Acc:HGNC:4279]	1.0	0.970824	2.76028	4.6224515E-5
ENSG00000087245	MMP2	matrix metallopeptidase 2 [Source:HGNC Symbol;Acc:HGNC:7166]	16.0	-0.962749	7.20718	3.6575076E-7
ENSG00000102290	PCDH11X	protocadherin 11 X-linked [Source:HGNC Symbol;Acc:HGNC:8656]	X	0.956212	3.62163	0.003467466
ENSG00000149968	MMP3	matrix metallopeptidase 3 [Source:HGNC Symbol;Acc:HGNC:7173]	11.0	-0.946692	4.20455	9.06911E-4
ENSG00000119699	TGFB3	transforming growth factor beta 3 [Source:HGNC Symbol;Acc:HGNC:11769]	14.0	-0.929482	6.27284	6.3548444E-10
ENSG00000176842	IRX5	iroquois homeobox 5 [Source:HGNC Symbol;Acc:HGNC:14361]	16.0	-0.927332	1.38371	0.00812671
ENSG00000167157	PRRX2	paired related homeobox 2 [Source:HGNC Symbol;Acc:HGNC:21338]	9.0	-0.924706	0.962926	0.0061934334
ENSG00000170373	CST1	cystatin SN [Source:HGNC Symbol;Acc:HGNC:2473]	20.0	-0.920917	6.89206	1.6017209E-9
ENSG00000095303	PTGS1	prostaglandin-endoperoxide synthase 1 [Source:HGNC Symbol;Acc:HGNC:9604]	9.0	0.91317	4.27591	1.2859634E-4
ENSG00000116774	OLFML3	olfactomedin like 3 [Source:HGNC Symbol;Acc:HGNC:24956]	1.0	-0.909223	6.02823	8.386623E-10
ENSG00000117318	ID3	inhibitor of DNA binding 3, HLH protein [Source:HGNC Symbol;Acc:HGNC:5362]	1.0	0.90913	3.90628	0.0077375052
ENSG00000166670	MMP10	matrix metallopeptidase 10 [Source:HGNC Symbol;Acc:HGNC:7156]	11.0	-0.902608	2.81472	0.0028376307
ENSG00000166147	FBN1	fibrillin 1 [Source:HGNC Symbol;Acc:HGNC:3603]	15.0	-0.894925	9.48264	1.0609393E-17
ENSG00000185585	OLFML2A	olfactomedin like 2A [Source:HGNC Symbol;Acc:HGNC:27270]	9.0	-0.892109	3.48755	5.5123382E-5
ENSG00000143494	VASH2	vasohibin 2 [Source:HGNC Symbol;Acc:HGNC:25723]	1.0	-0.891957	2.26376	1.2451454E-4
ENSG00000180730	SHISA2	shisa family member 2 [Source:HGNC Symbol;Acc:HGNC:20366]	13.0	-0.890522	2.14142	0.0032197246
ENSG00000205403	CFI	complement factor I [Source:HGNC Symbol;Acc:HGNC:5394]	4.0	0.889541	4.52651	6.234395E-4
ENSG00000181790	ADGRB1	adhesion G protein-coupled receptor B1 [Source:HGNC Symbol;Acc:HGNC:943]	8.0	0.888379	2.55395	0.0011006297
ENSG00000103742	IGDCC4	immunoglobulin superfamily DCC subclass member 4 [Source:HGNC Symbol;Acc:HGNC:13770]	15.0	-0.886692	1.72129	0.007222752
ENSG00000104213	PDGFRL	platelet derived growth factor receptor like [Source:HGNC Symbol;Acc:HGNC:8805]	8.0	-0.879691	2.95034	1.949445E-5
ENSG00000188730	VWC2	von Willebrand factor C domain containing 2 [Source:HGNC Symbol;Acc:HGNC:30200]	7.0	-0.873167	4.76046	4.4072967E-6
ENSG00000082196	C1QTNF3	C1q and TNF related 3 [Source:HGNC Symbol;Acc:HGNC:14326]	5.0	-0.873018	3.20147	9.726997E-7
ENSG00000106031	HOXA13	homeobox A13 [Source:HGNC Symbol;Acc:HGNC:5102]	7.0	-0.872638	4.33394	0.0049098753
ENSG00000164694	FNDC1	fibronectin type III domain containing 1 [Source:HGNC Symbol;Acc:HGNC:21184]	6.0	-0.863536	4.84551	4.94447E-4
ENSG00000198795	ZNF521	zinc finger protein 521 [Source:HGNC Symbol;Acc:HGNC:24605]	18.0	-0.858587	4.44222	3.2924782E-4
ENSG00000108821	COL1A1	collagen type I alpha 1 chain [Source:HGNC Symbol;Acc:HGNC:2197]	17.0	-0.856752	9.73715	4.315073E-11
ENSG00000240583	AQP1	aquaporin 1 (Colton blood group) [Source:HGNC Symbol;Acc:HGNC:633]	7.0	0.85142	3.58979	1.9679675E-4
ENSG00000197614	MFAP5	microfibril associated protein 5 [Source:HGNC Symbol;Acc:HGNC:29673]	12.0	-0.850731	7.05475	8.0677694E-8
ENSG00000253293	HOXA10	homeobox A10 [Source:HGNC Symbol;Acc:HGNC:5100]	7.0	-0.850466	1.64818	0.009629581
ENSG00000171659	GPR34	G protein-coupled receptor 34 [Source:HGNC Symbol;Acc:HGNC:4490]	X	-0.847369	3.21399	6.1102305E-4
ENSG00000145423	SFRP2	secreted frizzled related protein 2 [Source:HGNC Symbol;Acc:HGNC:10777]	4.0	-0.84268	4.70808	6.205672E-4
ENSG00000182492	BGN	biglycan [Source:HGNC Symbol;Acc:HGNC:1044]	X	-0.833219	7.75462	6.9948753E-9
ENSG00000160179	ABCG1	ATP binding cassette subfamily G member 1 [Source:HGNC Symbol;Acc:HGNC:73]	21.0	0.827145	4.90668	3.8933053E-4
ENSG00000077942	FBLN1	fibulin 1 [Source:HGNC Symbol;Acc:HGNC:3600]	22.0	-0.826824	5.08369	0.0016100887
ENSG00000149294	NCAM1	neural cell adhesion molecule 1 [Source:HGNC Symbol;Acc:HGNC:7656]	11.0	-0.82633	4.34496	1.619546E-8
ENSG00000189060	H1F0	H1 histone family member 0 [Source:HGNC Symbol;Acc:HGNC:4714]	22.0	-0.819928	3.52178	2.063019E-5
ENSG00000164116	GUCY1A3	guanylate cyclase 1 soluble subunit alpha [Source:HGNC Symbol;Acc:HGNC:4685]	4.0	-0.803211	3.99377	5.613747E-4
ENSG00000145536	ADAMTS16	ADAM metallopeptidase with thrombospondin type 1 motif 16 [Source:HGNC Symbol;Acc:HGNC:17108]	5.0	-0.796092	4.75944	5.5123382E-5
ENSG00000175183	CSRP2	cysteine and glycine rich protein 2 [Source:HGNC Symbol;Acc:HGNC:2470]	12.0	-0.795128	4.22974	2.3080945E-6
ENSG00000078596	ITM2A	integral membrane protein 2A [Source:HGNC Symbol;Acc:HGNC:6173]	X	-0.775201	3.83668	0.010496175
ENSG00000115896	PLCL1	phospholipase C like 1 (inactive) [Source:HGNC Symbol;Acc:HGNC:9063]	2.0	-0.773897	3.21428	3.1547566E-5
ENSG00000114200	BCHE	butyrylcholinesterase [Source:HGNC Symbol;Acc:HGNC:983]	3.0	-0.772283	5.58071	1.7025886E-4
ENSG00000171812	COL8A2	collagen type VIII alpha 2 chain [Source:HGNC Symbol;Acc:HGNC:2216]	1.0	-0.772049	5.87981	8.275487E-11
ENSG00000110811	P3H3	prolyl 3-hydroxylase 3 [Source:HGNC Symbol;Acc:HGNC:19318]	12.0	-0.757354	2.98256	0.0013458615
ENSG00000157680	DGKI	diacylglycerol kinase iota [Source:HGNC Symbol;Acc:HGNC:2855]	7.0	-0.754854	2.80251	0.0038511942
ENSG00000137801	THBS1	thrombospondin 1 [Source:HGNC Symbol;Acc:HGNC:11785]	15.0	-0.75417	7.44874	3.8423396E-12
ENSG00000113657	DPYSL3	dihydropyrimidinase like 3 [Source:HGNC Symbol;Acc:HGNC:3015]	5.0	-0.746982	8.09236	2.7096263E-7
ENSG00000168542	COL3A1	collagen type III alpha 1 chain [Source:HGNC Symbol;Acc:HGNC:2201]	2.0	-0.745633	11.3291	1.2731807E-6
ENSG00000084636	COL16A1	collagen type XVI alpha 1 chain [Source:HGNC Symbol;Acc:HGNC:2193]	1.0	-0.742971	6.40475	1.4519802E-6
ENSG00000204262	COL5A2	collagen type V alpha 2 chain [Source:HGNC Symbol;Acc:HGNC:2210]	2.0	-0.742766	9.00819	2.0613706E-9
ENSG00000137474	MYO7A	myosin VIIA [Source:HGNC Symbol;Acc:HGNC:7606]	11.0	-0.738815	4.39412	0.0034962804
ENSG00000196628	TCF4	transcription factor 4 [Source:HGNC Symbol;Acc:HGNC:11634]	18.0	-0.731373	6.63942	0.0014861701
ENSG00000074181	NOTCH3	notch 3 [Source:HGNC Symbol;Acc:HGNC:7883]	19.0	0.721023	4.41345	0.006382874
ENSG00000099139	PCSK5	proprotein convertase subtilisin/kexin type 5 [Source:HGNC Symbol;Acc:HGNC:8747]	9.0	-0.706968	5.063	2.8235119E-9
ENSG00000078053	AMPH	amphiphysin [Source:HGNC Symbol;Acc:HGNC:471]	7.0	-0.706384	6.12819	0.0034081454
ENSG00000165895	ARHGAP42	Rho GTPase activating protein 42 [Source:HGNC Symbol;Acc:HGNC:26545]	11.0	-0.701264	3.56788	0.0038539516
ENSG00000157240	FZD1	frizzled class receptor 1 [Source:HGNC Symbol;Acc:HGNC:4038]	7.0	-0.697798	5.70296	5.5478084E-11
ENSG00000153993	SEMA3D	semaphorin 3D [Source:HGNC Symbol;Acc:HGNC:10726]	7.0	-0.697753	4.6246	2.090302E-6
ENSG00000079931	MOXD1	monooxygenase DBH like 1 [Source:HGNC Symbol;Acc:HGNC:21063]	6.0	-0.69339	3.95647	0.001112597
ENSG00000113231	PDE8B	phosphodiesterase 8B [Source:HGNC Symbol;Acc:HGNC:8794]	5.0	0.68642	3.71214	0.0032197246
ENSG00000072422	RHOBTB1	Rho related BTB domain containing 1 [Source:HGNC Symbol;Acc:HGNC:18738]	10.0	-0.685378	4.8488	2.4607081E-5
ENSG00000120675	DNAJC15	DnaJ heat shock protein family (Hsp40) member C15 [Source:HGNC Symbol;Acc:HGNC:20325]	13.0	-0.682713	4.14405	1.0553649E-5
ENSG00000176641	RNF152	ring finger protein 152 [Source:HGNC Symbol;Acc:HGNC:26811]	18.0	0.681258	4.08954	4.9941987E-4
ENSG00000155974	GRIP1	glutamate receptor interacting protein 1 [Source:HGNC Symbol;Acc:HGNC:18708]	12.0	0.680853	6.66078	3.7336482E-5
ENSG00000125848	FLRT3	fibronectin leucine rich transmembrane protein 3 [Source:HGNC Symbol;Acc:HGNC:3762]	20.0	-0.672793	5.69958	6.826261E-4
ENSG00000047936	ROS1	ROS proto-oncogene 1, receptor tyrosine kinase [Source:HGNC Symbol;Acc:HGNC:10261]	6.0	-0.666144	4.6479	0.0011895706
ENSG00000197410	DCHS2	dachsous cadherin-related 2 [Source:HGNC Symbol;Acc:HGNC:23111]	4.0	-0.660897	4.4736	1.371807E-6
ENSG00000181143	MUC16	mucin 16, cell surface associated [Source:HGNC Symbol;Acc:HGNC:15582]	19.0	0.656846	6.79128	2.0633734E-4
ENSG00000168386	FILIP1L	filamin A interacting protein 1 like [Source:HGNC Symbol;Acc:HGNC:24589]	3.0	-0.646139	6.73506	3.5969566E-7
ENSG00000154162	CDH12	cadherin 12 [Source:HGNC Symbol;Acc:HGNC:1751]	5.0	0.639938	6.3947	1.7839178E-5
ENSG00000115318	LOXL3	lysyl oxidase like 3 [Source:HGNC Symbol;Acc:HGNC:13869]	2.0	-0.637712	4.4547	0.0016293541
ENSG00000038427	VCAN	versican [Source:HGNC Symbol;Acc:HGNC:2464]	5.0	-0.620759	4.72333	1.288298E-4
ENSG00000115525	ST3GAL5	ST3 beta-galactoside alpha-2,3-sialyltransferase 5 [Source:HGNC Symbol;Acc:HGNC:10872]	2.0	0.619274	5.58604	0.0011572994
ENSG00000122641	INHBA	inhibin beta A subunit [Source:HGNC Symbol;Acc:HGNC:6066]	7.0	-0.617203	5.7868	0.0010972809
ENSG00000197321	SVIL	supervillin [Source:HGNC Symbol;Acc:HGNC:11480]	10.0	-0.614356	4.80664	0.0025163966
ENSG00000140538	NTRK3	neurotrophic receptor tyrosine kinase 3 [Source:HGNC Symbol;Acc:HGNC:8033]	15.0	-0.613594	5.55985	0.0061017936
ENSG00000101265	RASSF2	Ras association domain family member 2 [Source:HGNC Symbol;Acc:HGNC:9883]	20.0	-0.608737	4.4718	0.0040591583
ENSG00000010818	HIVEP2	human immunodeficiency virus type I enhancer binding protein 2 [Source:HGNC Symbol;Acc:HGNC:4921]	6.0	-0.606702	6.35811	1.2440519E-5
ENSG00000173706	HEG1	heart development protein with EGF like domains 1 [Source:HGNC Symbol;Acc:HGNC:29227]	3.0	0.604278	7.67471	0.0013493173

## Sheet: list-2
	symbol	description	chr		edgeR
				logFC	logCPM	FDR		Coding genes differentially expressed in pirfenidone-treated tumors (n=5)
ENSG00000139767	SRRM4	serine/arginine repetitive matrix 4 [Source:HGNC Symbol;Acc:HGNC:29389]	12.0	1.9541571	1.272087	0.00849602		compared to control-treated tumors (n=3)
ENSG00000002745	WNT16	Wnt family member 16 [Source:HGNC Symbol;Acc:HGNC:16267]	7.0	-1.0358373	1.6459332	0.0023414658
ENSG00000149968	MMP3	matrix metallopeptidase 3 [Source:HGNC Symbol;Acc:HGNC:7173]	11.0	-0.8737257	4.1822968	0.003926422		Genes detected by both DESeq2 and edgeR as differentially expressed are shown
ENSG00000166670	MMP10	matrix metallopeptidase 10 [Source:HGNC Symbol;Acc:HGNC:7156]	11.0	-0.82909554	2.7949452	0.008879415		Cut off values used were FDR < 0.01 and FC < -0.6 or > 0.6 (edgeR)
ENSG00000170373	CST1	cystatin SN [Source:HGNC Symbol;Acc:HGNC:2473]	20.0	-0.817843	6.886539	3.577155E-5
ENSG00000171659	GPR34	G protein-coupled receptor 34 [Source:HGNC Symbol;Acc:HGNC:4490]	X	-0.8088068	3.1814213	8.133456E-4		Upregulated genes are marked with green color
ENSG00000104213	PDGFRL	platelet derived growth factor receptor like [Source:HGNC Symbol;Acc:HGNC:8805]	8.0	-0.7993237	2.9360747	4.909595E-4
ENSG00000240583	AQP1	aquaporin 1 (Colton blood group) [Source:HGNC Symbol;Acc:HGNC:633]	7.0	0.7785678	3.5738885	0.009832714
ENSG00000116774	OLFML3	olfactomedin like 3 [Source:HGNC Symbol;Acc:HGNC:24956]	1.0	-0.7548487	6.0484533	0.0037491268
ENSG00000114200	BCHE	butyrylcholinesterase [Source:HGNC Symbol;Acc:HGNC:983]	3.0	-0.7503001	5.5454755	1.20073455E-4
ENSG00000182901	RGS7	regulator of G protein signaling 7 [Source:HGNC Symbol;Acc:HGNC:10003]	1.0	-0.7221644	2.3084323	0.006471266
ENSG00000164116	GUCY1A3	guanylate cyclase 1 soluble subunit alpha [Source:HGNC Symbol;Acc:HGNC:4685]	4.0	-0.7158242	3.9885108	0.008936607
ENSG00000189060	H1F0	H1 histone family member 0 [Source:HGNC Symbol;Acc:HGNC:4714]	22.0	-0.70018727	3.5297956	0.00849602
ENSG00000145536	ADAMTS16	ADAM metallopeptidase with thrombospondin type 1 motif 16 [Source:HGNC Symbol;Acc:HGNC:17108]	5.0	-0.6936366	4.7629976	0.008936607
ENSG00000115896	PLCL1	phospholipase C like 1 (inactive) [Source:HGNC Symbol;Acc:HGNC:9063]	2.0	-0.6929071	3.206958	0.001212966
ENSG00000149294	NCAM1	neural cell adhesion molecule 1 [Source:HGNC Symbol;Acc:HGNC:7656]	11.0	-0.6904374	4.3630943	0.005773482
ENSG00000181143	MUC16	mucin 16, cell surface associated [Source:HGNC Symbol;Acc:HGNC:15582]	19.0	0.6702836	6.8306	8.727372E-5
ENSG00000171812	COL8A2	collagen type VIII alpha 2 chain [Source:HGNC Symbol;Acc:HGNC:2216]	1.0	-0.6332813	5.9029465	0.005768729
